# Supplementary material for: Maternal Stress, Depression, Anxiety, and Participation in Care in Neonatal Semi-Intensive and Intensive Care Units: Results of a Cross-Sectional Study in Two Sri Lankan Hospitals
Source: Children (Basel). 2026 Feb 10;13(2):247. doi: 10.3390/children13020247 (PMC12939166; doi:10.3390/children13020247)
Supplement: Supplementary file 1 [file children-13-00247-s001.zip]

Archive with 1 entries (1 files):
- children-4088550-supplementary.pdf
